# Supplementary material for: Efficacy of Plant Tissue Culture Techniques for Eliminating Black Mulberry Idaeovirus (BMIV) from Infected Black Mulberry (Morus nigra)
Source: Plants (Basel). 2024 Oct 23;13(21):2959. doi: 10.3390/plants13212959 (PMC11548174; doi:10.3390/plants13212959)
Supplement: Supplementary file 1 [file plants-13-02959-s001.zip]

Archive with 1 entries (1 files):
- plants-3183639-supplementary.pdf
